# Supplementary material for: Effect of Diode Laser Photobiomodulation on the Stability of Orthodontic Mini-Implants: A Systematic Review of Randomized Clinical Trials
Source: J Clin Med. 2026 Jul 17;15(14):5628. doi: 10.3390/jcm15145628 (PMC13412559; doi:10.3390/jcm15145628)
Supplement: Supplementary file 1 [file jcm-15-05628-s001.zip]

Archive with 1 entries (1 files):
- jcm-4414701-supplementary.pdf
